# Supplementary material for: Mechanobiology Platform Realized Using Photomechanical Mxene Nanocomposites: Bilayer Photoactuator Design and In Vitro Mechanical Forces Stimulation
Source: Materials (Basel). 2022 Oct 3;15(19):6869. doi: 10.3390/ma15196869 (PMC9570783; doi:10.3390/ma15196869)
Supplement: Supplementary file 1 [file materials-15-06869-s001.zip]

Archive with 1 entries (1 files):
- materials-1818723-supplementary.mp4
